# Supplementary material for: Prophylactic Potential of Heyndrickxia coagulans Strain LMG S-24828 in an In Vitro Model of ESBL–Escherichia coli Urothelial Infection
Source: Microorganisms. 2026 Mar 9;14(3):606. doi: 10.3390/microorganisms14030606 (PMC13029032; doi:10.3390/microorganisms14030606)
Supplement: Supplementary file 1 [file microorganisms-14-00606-s001.zip]

Archive with 1 entries (1 files):
- microorganisms-4172974-supplementary.pdf
